# Supplementary material for: Ridleyandra iminii (Gesneriaceae), a new species from Peninsular Malaysia
Source: PhytoKeys. 2012 Dec 28;(19):67–70. doi: 10.3897/phytokeys.19.4064 (PMC3597004; doi:10.3897/phytokeys.19.4064)
Supplement: XML Treatment for Ridleyandra iminii [file phytokeys.19.4064-treatment1.xml]

<!DOCTYPE tp:taxon-treatment
  PUBLIC "-//TaxonX//DTD Taxonomic Treatment Publishing DTD v0 20100105//EN" "tax-treatment-NSO.dtd">
<tp:taxon-treatment xmlns:tp="http://www.plazi.org/taxpub"><tp:treatment-meta><mixed-citation publication-type="journal"><person-group><name><surname>Siti-Munirah</surname><given-names>Mat Yunoh</given-names></name></person-group><article-title>
                    <italic>Ridleyandra iminii</italic> (Gesneriaceae), a new species from Peninsular Malaysia
                </article-title><source>PhytoKeys</source><day>28</day><month>12</month><year>2012</year><volume>2012</volume><issue>19</issue><fpage>67</fpage><lpage>70</lpage><pub-id pub-id-type="doi">10.3897/phytokeys.19.4064</pub-id></mixed-citation></tp:treatment-meta><tp:nomenclature><tp:taxon-name>
                        <tp:taxon-name-part taxon-name-part-type="genus">Ridleyandra</tp:taxon-name-part>
                        <tp:taxon-name-part taxon-name-part-type="species">iminii</tp:taxon-name-part>
                    <object-id xmlns:xlink="http://www.w3.org/1999/xlink" xlink:type="simple">urn:lsid:ipni.org:names:77123887-1</object-id>
								<object-id xmlns:xlink="http://www.w3.org/1999/xlink" xlink:type="simple">http://species-id.net/wiki/Ridleyandra_iminii</object-id>
								</tp:taxon-name><tp:taxon-authority>Siti-Munirah</tp:taxon-authority><tp:taxon-status xmlns:xlink="http://www.w3.org/1999/xlink" xlink:type="simple">sp. nov.</tp:taxon-status><xref ref-type="fig" rid="F1">Figure 1</xref></tp:nomenclature><tp:treatment-sec sec-type="Diagnosis"><title>Diagnosis.</title><p><italic><tp:taxon-name>Ridleyandra iminii</tp:taxon-name></italic> is most similar to <italic><tp:taxon-name>Ridleyandra morganii</tp:taxon-name></italic>  (Franch.) A.Weber in its dentate leaves with blunt teeth more than 5 mm long, but it differs in its shorter peduncles (not 7–10 cm long), the deep red colouration of the corolla (not deep purple with white lines in the throat) and longer capsules (5-6 cm long, not 4.5–5 cm long).</p></tp:treatment-sec><tp:treatment-sec sec-type="Type"><title>Type.</title><p>Peninsular Malaysia.<bold> </bold>Pahang, Gunung Benom, Krau Game Reserve. 8 January 2008 (fl &amp; fr), Siti-Munirah FRI 55387 (holotype: KEP!).</p></tp:treatment-sec><tp:treatment-sec sec-type="Description"><title>Description.</title><p>Perennial herb, <bold>stem </bold>unbranched, woody, to 25 cm long, glabrous except for dense dark uniseriate, multicellular hairs, ca 0.5 mm long, on upper portion of petioles, on the lower surface of midrib and on peduncles. <bold>Leaves </bold>opposite, clustered in a rosette at the top of the stem; petioles 1–4 cm long; lamina lanceolate-oblong, 9–18.5 × 3–5.5 cm, glossy above, slightly paler beneath, base attenuate, margin undulate, very coarsely serrate, teeth to nearly 1 cm long, broad and blunt, apex acute; midrib and veins impressed above, prominent beneath, lateral veins (10–)12(–16) pairs. <bold>Inflorescence</bold> single-flowered, peduncle slender, pale green, 5–8 cm long; bract pair lanceolate, 2–3 × 1–2 mm; pedicels 2.5–3 cm; <italic>sepals</italic> light green, divided to base, lanceolate, 5–7 × ca. 1 mm, apex acute; <italic>corolla </italic>trumpet-shaped; tube white outside, dark red within, ca. 4 cm long, ca. 5 mm wide at base dilating to 10–15 mm wide at the mouth, outside finely pubescent, throat and lobes dark red, nectar guides raised and slightly darker, inner surface of throat finely velvety; lobes 5, upper two lobes reflexed, ca. 5 x 10 mm and lower three lobes extending beyond the upper, ca. 5 × 12 mm; <italic>stamens</italic> with filaments 2–2.5 cm long, anthers white, ca. 1 × 1 mm, connective small and horn-like, staminode vestigial; <italic>ovary</italic> and style ca. 3 cm long, stigma broadly triangular, white. <bold>Capsules</bold> curved downwards, glabrous, 5–6 cm long, ca. 3 mm thick, sepals not persisting.</p><fig id="F1" position="float" orientation="portrait"><label>Figure 1.</label><caption><p> <italic><tp:taxon-name>Ridleyandra iminii</tp:taxon-name></italic>. <bold>A, B</bold> habitat <bold>C–E</bold> habit <bold>F</bold> flower with mature stamens <bold>G</bold> flower with mature stigma <bold>H</bold> side view of flower <bold>I</bold> peduncle hairs <bold>J</bold> sepals <bold>K</bold> stamens and staminode <bold>L</bold> fruit. (Photos: <bold>A–C, F</bold> by K. Imin, <bold>D–E, G–L</bold> by M.Y. Siti-Munirah).</p></caption><graphic xmlns:xlink="http://www.w3.org/1999/xlink" xlink:href="PhytoKeys-019-067-g001.jpg" position="float" orientation="portrait" xlink:type="simple"/></fig></tp:treatment-sec><tp:treatment-sec sec-type="Distribution"><title>Distribution:</title><p><italic><tp:taxon-name>Ridleyandra iminii</tp:taxon-name></italic> is known only from the type locality, Peninsular Malaysia. Pahang: Gunung Benom, Krau Game Reserve, <named-content xmlns:xlink="http://www.w3.org/1999/xlink" content-type="dwc:verbatimCoordinates" xlink:type="simple">3°45'N, 102°19'E</named-content>.</p></tp:treatment-sec><tp:treatment-sec sec-type="Ecology"><title>Ecology.</title><p>In upper hill dipterocarp forest on wet, sandy, moist soil on a shaded, steep slope and river bank at ca. 700 m altitude.</p></tp:treatment-sec><tp:treatment-sec sec-type="Etymology"><title>Etymology.</title><p>The species is named after Mr. Imin Kamin, research assistant and plant collector in the Kepong Herbarium (KEP), Forest Research Institute Malaysia, with whom I first collected the plant. <bold>Conservation status</bold>. Rare (RA). The Malaysian Rare category has the following definition: the taxon is not exposed to any known direct or plausible potential threat and does not qualify under the five IUCN criteria and it occurs in ≤ 2 sites or has an EOO (extent of occurrence) ≤ 100 km2 or AOO (area<!--PageBreak--><!--PageBreak--> of occupancy) ≤ 10 km2 (<xref ref-type="bibr" rid="B1">Chua 2012</xref>). In the case of this species, although it occurs in a Totally Protected Area (an area that is legally protected), it still vulnerable because it lies beside the main tourist trail and its population numbers about 200 individuals.</p></tp:treatment-sec><tp:treatment-sec sec-type="Specimens examined"><title>Specimens examined.</title><p> Peninsular Malaysia. Pahang: Benom, Krau Game Reserve, 15 November 2009 (fl), A.R. Ummul-Nazrah FRI 70717 (KEP).</p></tp:treatment-sec><ref-list><ref id="B1"><mixed-citation xmlns:xlink="http://www.w3.org/1999/xlink" xlink:type="simple"><person-group><name name-style="western"><surname>Chua</surname><given-names>LSL</given-names></name></person-group> (<year>2012</year>)<source> Conservation. In: Kiew R, Chung RCK, Saw LG, Soepadmo E (Eds) Flora of Peninsular Malaysia 2, 3: 3–10</source></mixed-citation></ref></ref-list></tp:taxon-treatment>
